# Supplementary material for: Effects of Macrolide Treatment during the Hospitalization of Children with Childhood Wheezing Disease: A Systematic Review and Meta-Analysis
Source: J Clin Med. 2018 Nov 9;7(11):432. doi: 10.3390/jcm7110432 (PMC6262331; doi:10.3390/jcm7110432)
Supplement: Supplementary file 1 [file jcm-07-00432-s001.zip]

Archive with 2 entries (2 files):
- Table S2 COCHRANE RISK OF BIAS TOOL.docx
- Table S1 Detailed searching strategy.docx
